# Supplementary material for: Small Heat Shock Protein 22 Improves Cognition and Learning in the Tauopathic Brain
Source: Int J Mol Sci. 2022 Jan 13;23(2):851. doi: 10.3390/ijms23020851 (PMC8775832; doi:10.3390/ijms23020851)
Supplement: Supplementary file 1 [file ijms-23-00851-s001.zip]

Archive with 1 entries (1 files):
- ijms-1530719-supplementary.pdf
